# Supplementary material for: Comparative Study of Metal Substrates for Improved Carbonization of Electrospun PAN Nanofibers
Source: Polymers (Basel). 2022 Feb 13;14(4):721. doi: 10.3390/polym14040721 (PMC8877959; doi:10.3390/polym14040721)
Supplement: Supplementary file 1 [file polymers-14-00721-s001.zip]

Archive with 1 entries (1 files):
- polymers-1590179-supplementary.pdf
